# Supplementary material for: PyComplexHeatmap: A Python package to visualize multimodal genomics data
Source: Imeta. 2023 May 25;2(3):e115. doi: 10.1002/imt2.115 (PMC10919210; doi:10.1002/imt2.115)
Supplement: Supplementary file 1 — Supplementary Table S1: A table summarizes the features that are included in PyComplexHeatmap and compare it to other packages: Matplotlib, Seaborn, and ComplexHeatmap. [file IMT2-2-e115-s001.xlsx]

## Sheet: comparison
	PyComplexHeatmap	matplotlib	seaborn	ComplexHeatmap	Description
Version	1.3.8	3.7.1	0.12	2.13.1	Test version
URL	https://github.com/DingWB/PyComplexHeatmap	https://github.com/matplotlib/matplotlib	https://github.com/mwaskom/seaborn	https://github.com/jokergoo/ComplexHeatmap	Github link
Language	Python	Python	Python	R	Programming Language
Row / Columns scale	✓	×	✓	×	Scale rows or columns using standard scale or z score
Clustering	✓	×	✓	✓	Clustering rows and columns using different clustering methods and metrics
Heatmap Split	✓	×	×	✓	Split rows or columns using int number or given annotations
Support Missing Values	✓	×	×	✓	Whether support matrix containing NaN (missing values)
Heatmap Annotations	✓	×	custom function	✓	Add different kinds of annotations, including simple annotation, barplot, boxplot and scatterplot annotations
Text Annotations	Automatically	×	×	anno_block	Add text on the top of simple annotations
Float Annotated Heatmaps	✓	custom function	✓	custom function	Add float values on the top of heatmap cells
Heatmap Splicing	✓	×	×	✓	Combine multiple heatmap vertically or horizontal to generate a joint figure
Support Dot Heatmap	✓	×	✓	custom function	Plot dot heatmap using different size, colormap and marker for different categories
Dot Heatmap Annotations	✓	×	custom function	✓	Add rows/cols annotations to scatterplot heatmap
Plot Legends Separately	✓	×	×	packLegend	Plot the figure legends together or separately in another figure
Plot Annotations Separately	✓	×	×	✓	Plot the heatmap annotations together or separately in another figure
OncoPrint	✓	×	×	✓	Support oncoPrint
Label Annotations	Automatically Distributed	×	×	Manually Distributed	Add labels annotations to show the interested rows or columns and merge the labels of the rows/cols belonging to the same group and distribute them evenly throughout the axis without overlapping
